# Supplementary material for: Macrophage Migration Inhibitory Factor (MIF) and D-Dopachrome Tautomerase (DDT): Pathways to Tumorigenesis and Therapeutic Opportunities
Source: Int J Mol Sci. 2024 Apr 29;25(9):4849. doi: 10.3390/ijms25094849 (PMC11084905; doi:10.3390/ijms25094849)
Supplement: Supplementary file 1 [file ijms-25-04849-s001.zip]

Archive with 1 entries (1 files):
- ijms-2963299-supplementary.pdf
